# Supplementary material for: Interferon-γ Preferentially Promotes Necroptosis of Lung Epithelial Cells by Upregulating MLKL
Source: Cells. 2022 Feb 6;11(3):563. doi: 10.3390/cells11030563 (PMC8833897; doi:10.3390/cells11030563)
Supplement: Supplementary file 1 [file cells-11-00563-s001.zip]

Archive with 1 entries (1 files):
- cells-1555525-supplementary.pdf
